# Supplementary material for: Sequence Analysis of Macaca mulatta TRIM4 and Its Role in the Interferon Pathway
Source: Front Vet Sci. 2022 Feb 15;9:805301. doi: 10.3389/fvets.2022.805301 (PMC8887992; doi:10.3389/fvets.2022.805301)
Supplement: Supplementary Table 1 — Primers used in this study. [file Table_1.xlsx]

## Sheet: Sheet1
Table 1	Primers used in this study
Primer	Sequence
TRIM4-F	ATCGGGATCCATGGAAGCTGAGGA
TRIM4-R	ATCGGAATTCTTTCCTGTCAGTCAC
qGAPDH-F	CTGCCGCCTGGAGAAACCT
qGAPDH-R	GCTGTAGCCAAATTCATTGTCG
qTRIM4-F	AGAAGTGTTGACCAGGAGTGA
qTRIM4-R	GAAGACGAGTTTGGGATGA
qCCL5-F	TGCCCACATCAAGGAGTAT
qCCL5-R	CTTGCCACTGGTGTAGAAAT
qIFN-beta-F	CTAGCACTGGCTGGAATGAGACT
qIFN-beta-R	GGCCTTCAGGTAATGCAGAATC
qIFN-alpha-F	TTCCAGCTCTTCAGCACAGA
qIFN-alpha-R	CTGCATGACACAGGCTTCC
qIRF-7-F	TCCAGCCGAGATGCTAAGTG
qIRF-7-R	GTCCAAGTCCTGCCCGATGT
qIRF-3-F	AAGGTTGTCCCCATGTGTCTCCG
qIRF-3-R	GGAAATGTGCAGGTCCACCGTG
qIFIT3-F	GGCAGTTTTTTCCTGTCAGCA
qIFIT3-R	CGTCCTGGCCCATTTCCT
qOAS1-F	CTGAAGGAGAGGTGCTTCCA
qOAS1-R	GAAGACGACGAGGTCAGCAT
qRIG-I-F	CAGAGCAGCGGCGGAATC
qRIG-I-R	ACTCAAGGTTGCCCAT
qMAVS-F	GAGTTGAGACGGGACTTTGG
qMAVS-R	ACTGTGTCGTGGATGAGCAG
Si-TRIM4	AUUCTCUUGAAGCUGUTT
Si-NC	UUCUCCGAACGUGUCACGUTT
